# Supplementary material for: Is Short-Read 16S rRNA Sequencing of Oral Microbiome Sampling a Suitable Diagnostic Tool for Head and Neck Cancer?
Source: Pathogens. 2024 Sep 24;13(10):826. doi: 10.3390/pathogens13100826 (PMC11510575; doi:10.3390/pathogens13100826)
Supplement: Supplementary file 1 [file pathogens-13-00826-s001.zip]

Archive with 4 entries (4 files):
- File S1.pdf
- File S2.pdf
- Supplementary Materials.pdf
- Supplementary_Tables.xlsx
